# Supplementary material for: Relationships between crayfish population genetic diversity, species richness, and abundance within impounded and unimpounded streams in Alabama, USA
Source: PeerJ. 2024 Sep 24;12:e18006. doi: 10.7717/peerj.18006 (PMC11430169; doi:10.7717/peerj.18006)
Supplement: Supplemental Information 5 — Site labels correspond to those in Fig. 1. Chao1 = Chao-1 richness; hd = haplotype diversity; PPL = proportion of polymorphic loci; PD = phylogenetic diversity; D50 = mean substrate size; LWD = number of pieces of large woody debris. [file peerj-12-18006-s005.csv]

Supplemental Data S5. Diversity metrics, stream habitat characteristics, and fragmentation status of Faxonius validus collection sites. Site labels correspond to those in Fig. 1. Chao1 = Chao-1 richness; hd = haplotype diversity; PPL = proportion of polymorphic loci; PD = phylogenetic diversity; D50 = mean substrate size; LWD = number of pieces of large woody debris.
Site	Chao1	multispecies abundance	Nucleotide diversity	hd	Total Loci	PPL	PD	Stream Type	Wetted Width	D50	Aquatic Vegetation	LWD
C1	3	0.0197	0.0022	0.714	14	0.79	0.0071	Impounded	9.13	6	18	13
C2	2	0.00716	0.0049	0.733	18	1	0.0127	Impounded	13	31	13	14
C3	5	0.00289	0.0022	0.6	13	0.77	0.0035	Impounded	13.13	1011	29	3
C4	3	0.00785	0.0023	0.6	15	0.87	0.0035	Impounded	18.38	25	13	6
C5	2	0.004	0.0019	0.8	12	0.58	0.0054	Impounded	11.38	28	18	8
C6	2	0.0031	0.0012	0.6	16	0.94	0.0018	Impounded	15.25	23	15	16
C7	3	0.00521	0.0029	0.833	17	0.94	0.0054	Impounded	17.95	16	9	4
C8	3	0.00814	0.0045	0.8	17	0.82	0.0168	Impounded	14.63	1013	26	7
LB1	7	0.02727	0.0013	0.333	19	0.89	0.0035	Impounded	5.09	72	3	3
LB2	4	0.03101	0.0017	0.6	14	0.64	0.0035	Impounded	7.31	599	7	2
LB3	3	0.02749	0.0027	0.7	17	0.94	0.0053	Impounded	10.84	49	15	8
LB4	3	0.02686	0.0016	0.4	18	1	0.0035	Impounded	10.63	39	9	4
LB5	4	0.01621	0.0007	0.333	16	0.69	0.0053	Impounded	11.19	25	9	5
LB6	2	0.02006	0.0027	0.733	15	0.87	0.0054	Impounded	8.75	530	7	5
LB7	3	0.02039	0.0036	0.733	17	0.88	0.015	Impounded	11.26	16	16	25
LB8	5	0.01433	0.003	0.733	14	0.79	0.0036	Impounded	11.5	23	22	13
LB9	5	0.01457	0.0019	0.6	11	0.64	0.0036	Impounded	10.44	22	29	9
LB10	4.5	0.0135	0.0027	0.733	15	0.93	0.0053	Impounded	13.18	25	14	11
R1	3	0.3197	0.0007	0.333	14	0.79	0.0037	Unimpounded	3.13	1039	17	3
R2	2	0.24687	0	0	18	1	0	Unimpounded	4.63	90	34	4
R3	3	0.06343	0.0026	0.6	18	0.89	0.0093	Unimpounded	8.18	27	32	2
R4	5	0.01698	0	0	16	0.88	0	Unimpounded	11.68	17	29	9
R5	5	0.01929	0.0007	0.333	15	0.93	0.0036	Unimpounded	7.9	12	28	13
R6	7	0.06096	0.0052	1	22	1	0.0168	Unimpounded	11.24	19	26	6
