# Supplementary material for: Relationships between crayfish population genetic diversity, species richness, and abundance within impounded and unimpounded streams in Alabama, USA
Source: PeerJ. 2024 Sep 24;12:e18006. doi: 10.7717/peerj.18006 (PMC11430169; doi:10.7717/peerj.18006)
Supplement: Supplemental Information 6 — Site labels correspond to those in Fig. 1. Chao1 = Chao-1 richness; hd = haplotype diversity; PPL = proportion of polymorphic loci; PD = phylogenetic diversity; D50 = mean substrate size; LWD = number of pieces of large woody debris. [file peerj-12-18006-s006.csv]

Supplemental Data S6. Diversity metrics, stream habitat characteristics, and fragmentation status of Faxonius erichsonianus collection sites. Site labels correspond to those in Fig. 1. Chao1 = Chao-1 richness; hd = haplotype diversity; PPL = proportion of polymorphic loci; PD = phylogenetic diversity; D50 = mean substrate size; LWD = number of pieces of large woody debris.
Site label	Chao1	Multispecies abundance	Nucleotide diversity	hd	Total Loci	PPL	PD	Stream Type	Wetted Width	D50	Aquatic Vegetation	LWD
C1	3	0.0197	0.0033	1	8	0	0.0116	Impounded	9.13	6	18	13
C2	2	0.00716	0.002	0.867	18	0.83	0.0131	Impounded	13	31	13	14
C3	5	0.00289	0.0107	0.9	14	0.71	0.0374	Impounded	13.13	1011	29	3
C4	3	0.00785	0.0021	0.867	15	0.6	0.0114	Impounded	18.38	25	13	6
C5	2	0.004	0.0022	0.8	20	0.95	0.0348	Impounded	11.38	28	18	8
C6	2	0.0031	0.0031	0.8	16	0.75	0.015	Impounded	15.25	23	15	16
C7	3	0.00521	0.0021	0.733	18	0.94	0.0132	Impounded	17.95	16	9	4
C8	3	0.00814	0.0014	0.733	18	1	0.0131	Impounded	14.63	1013	26	7
LB2	4	0.03101	0.0017	1	15	0.67	0.0033	Impounded	7.31	599	7	2
LB3	3	0.02749	0.0014	0.733	20	0.85	0.0049	Impounded	10.84	49	15	8
LB4	3	0.02686	0.0206	0.867	21	0.9	0.0511	Impounded	10.63	39	9	4
LB5	4	0.01621	0.001	0.571	21	0.86	0.0033	Impounded	11.19	25	9	5
LB7	3	0.02351	0	0	19	0.73	0.0016	Impounded	11.26	16	16	25
LB8	5	0.01433	0	0	24	0.92	0.0033	Impounded	11.5	23	22	13
LB9	5	0.01457	0.001	0.6	17	0.88	0.0033	Impounded	10.44	22	29	9
LB10	4.5	0.0135	0.0006	0.333	18	0.89	0.0033	Impounded	13.18	25	14	11
R2	2	0.24687	0.005	0.8	18	0.89	0.0242	Unimpounded	4.63	90	34	4
R3	4	0.06343	0.0053	0.6	18	0.83	0.0318	Unimpounded	8.18	27	32	2
R4	3	0.01698	0	0	20	0.95	0	Unimpounded	11.68	17	29	9
R5	1	0.01929	0.002	0.733	17	100	0.01	Unimpounded	7.9	12	28	13
R6	6	0.06096	0.0033	0.333	21	0.95	0.0169	Unimpounded	11.24	19	26	6
LC1	5	0.01733	0.01	0.857	12	0.83	0.0499	Impounded	7.5	26	8	10
LC2	5	0.02593	0.0026	0.9	16	0.88	0.0065	Impounded	9.58	17	11	14
LC3	2	0.00911	0	0	20	0.9	0	Impounded	17.17	79	8	9
LC4	7	0.00677	0.0008	0.476	17	0.71	0.0016	Impounded	17.75	25	7	12
S1	5	0.00578	0.0115	0.857	21	0.9	0.0527	Unimpounded	11.75	2	11	20
S2	4	0.02782	0.0009	0.533	18	0.94	0.0016	Unimpounded	10.5	25	14	15
S3	3	0.0119	0.0053	0.6	23	0.96	0.0081	Unimpounded	12.5	25	19	16
S4	4	0.0075	0.00154	0.75	20	0.85	0.0032	Unimpounded	13.25	18	11	13
